# Supplementary material for: A Novel Fluorescence-Based Screen of Gene Editing Molecules for Junctional Epidermolysis Bullosa
Source: Int J Mol Sci. 2023 Mar 8;24(6):5197. doi: 10.3390/ijms24065197 (PMC10049061; doi:10.3390/ijms24065197)
Supplement: Supplementary file 1 [file ijms-24-05197-s001.zip]

Archive with 1 entries (1 files):
- ijms-2236162-supplementary.pdf
